# Supplementary material for: Improving immunotherapy responses by dual inhibition of macrophage migration inhibitory factor and PD-1
Source: JCI Insight. 2025 Oct 22;10(20):e191539. doi: 10.1172/jci.insight.191539 (PMC12581657; doi:10.1172/jci.insight.191539)
Supplement: Supporting data values [file jciinsight-10-191539-s019.xlsx]

## Sheet: Figure 1b
Overall survival of WT mice injected with YUMMER 1.7 cells
	# of surviving mice						Data summary
	Treatment group						Treatment group
Days	Ctrl	anti-PD-1	anti-MIF	anti-PD-1/anti-MIF			Ctrl	anti-PD-1	anti-MIF	anti-PD-1/anti-MIF
0	21	15	14	15		# deaths/events	21	10	10	8
14
17	21
19	20	15
20	17		14	15
21	15	12
22	13		12
23	12	9		14
24	9		11
26				13
27	7		10	12
28	3	8	8
30	2	7		11
31			6
32	1
35
36
37
38			5
39		6
40
42			4
44
46		5
47				10
50
51
53
55		4
60		3		9
62				8
64		2	2	7
66			1	3

## Sheet: Figure 1c
	WT mice injected with YUMMER 1.7 cells. Group: Isotypes ctrl - Tumor volume (mm3)
	Mouse #
Day	1	2	3	4	5	6	7	8	9	10	11	12	13	14	15	16	17	18	19	20	21
7	29.48	46.04	76.94	0	5.16	3.08	63.32	100.15	36.11	30.8	42.22	37.06	79.73	0	0	42.5	72.0275	5.65164	2.71436	71.1688	9.34404
9																	104.893	15.3725	14.6524		25.0007
10	190.46	231.39	96	0	284.26	182.76	235.46	182.96	167.47	81.24	86.17	197.54	185.34	122.66	137.64	94.57				24.1608
13	210.73	341.25	76.15									223.2	353.03	542.01	221.05	402.61	106.669	253.307	174.259		150.344
14				452.52	279.2	187.24	377.95	303.38	149.02	118.43	169.26									125.806
16	205.74	496.89	307.5														146.44	232.455	271.882		272.48
17				1124.17	767.49	351.51	885.65	548.91	817.58	147.37	388.13	308.14	566.17	817.12	484	453.38				284.089
19													978.46	1850.62	1033.23
20	406.885	824.588	500.553									362.55				577.79	268.363	1273.66	476.852		655.902
21					1324.41	874.79	1487.01	756.59	1218.51	156.9	401.95									352.009
23	387.796	1084.28	1033.46														358.163		620.324		824.141
24						993.38		1403.77		370.982	659.838	633.61				1245.56				1971.53
27	1274.92									448.474	961.123	1281.91					841.15		997.148		1345.64
28											1009.31
30										728.128							1211.45		2459.77
32										1005.72
	WT mice injected with YUMMER 1.7 cells. Group: Anti-PD-1 - Tumor volume (mm3)
	Mouse #
Day	1	2	3	4	5	6	7	8	9	10	11	12	13	14	15
7	30.44	58.53	42.13	37.35	38.74	83.92	15.68	4.62	16.32	0	5.67571	19.0774	29.7151	98.4788	142.806
9											13.1118	69.1719	99.8645	136.176	207.604
10	70.52	204.46	145.88	96.78	76.68	258.98	56.25	392.16	19.19	363.69
13	239.93	263.04	280.17	70.24	84.86						44.1958	162.466	169.097	209.28	290.62
14						588.39	94.88	484.06	42.9	317.55
16	436.95	152.54	308.29	22.92	44.2						36.924	50.0693	236.802	269.985	674.555
17						932.95	97.29	431.58	18.04	766.43
19											17.7006	174.416	162.374	445.067	1158.43
20	834.143	293.38	330.045	0	23.5064						17.7006	174.416
21						1345.89	147.6	1321.69	24.51	1293.39
23	1432.56	426.311	528.826	0	40.0451						0	229.615
24							231.3		47.23
27		874.462	781.364	0	0						0	352.997
28		1166.47					362.99		75.68
30			1399.87	0	0						0	519.061
31							504.6		139.01
33											0	605.186
34				0	0
35							742.05		343.34
36											0	719.067
37				0	0
38							741.53		446.83
39											0	1276.92
40				0	0
42							654.69		482.88		0
44				0	0
45							948.89		789.47
46							1320.89				0
47				0	0						0
49									765.6
50				0	0
52									937.48		0
55									1675.3
60				0	0						0
	WT mice injected with YUMMER 1.7 cells. Group: Anti-MIF - Tumor volume (mm3)
	Mouse #
Day	1	2	3	4	5	6	7	8	9	10	11	12	13	14
7	60.91	26.75	52.67	47.26	32.8	45.87	16.92	25.48	47.96	9.81	12.9527	19.2239	46.042	0
10	456.13	63.79	175.12	92.49	166.33	178.24	12.57	55.16	155.96	9.95	47.0012	16.3191	74.8842	0
13	314.49	116	131.03	187.04	201.02
14						401.5	36.56	141.91	211.68	13.03	124.493	17.6499	58.9278	0
16	902.47	276.76	64.65	249.64	773.79
17						536.35	70.82	326.14	150.24	92.44	319.012	75.0255	131.938	0
20	1502.45	836.341		441.995	1710.91
21						856.94	45.4	252.38	164.91	79.79	700.427	201.797	135.476	40.8174
22											1204.01
23				599.603
24						1300.76	0	179.36	171.18	213.62		361.182	279.618	152.726
27		1801.28	46.6469	1717.03
28							0	372.78	363.83	320.05		2531.07	382.391	618.148
30			134.23
31							0	549.52	331.05				767.43	766.085
34			43.7744
35							0	972.03	768.68				486.864
37			0
38							0	889.63	838.63				1006.7
40			0
42							0	1053.59	1026.46
44			0
45							0
47			0
49							0
50			0
52							0
56							0
59							0
60			0
64			0
66							0
	WT mice injected with YUMMER 1.7 cells. Group: Anti-MIF/Anti-PD-1 - Tumor volume (mm3)
	Mouse #
Day	1	2	3	4	5	6	7	8	9	10	11	13	14	15	16
7	39.11	55.13	53.55	129.46	21.94	27.81	0	12.29	79.54	50.51	6	50.4493	67.1415	22.1921	39.9498
9														35.058	51.4299
10	203.49	87.57	99.76	150.36	34.83	69.1	19.78	34.48	195.83	99.93	26.77	0.748319	88.7517
13	360.02	49.24	175.14	98.16	72.34	57.55	40.41							239.827	228.284
14								51.57	142	0	0	0	179.165
16	465.77	28.48	223.26	522.97	18.45	23.15	19.95							123.3	276.007
17								50.09	0	0	0	0	309.716
20	585.102	0	855.135	1665.46	8.29651	6.8671	0							178.89	83.8703
21								51.36	0	0	0	0	303.531
23	855.529	0	1224.78		0	0	0							297.585	97.9345
24								55.01	0	0	0	0	747.272
26													1115.97
27	1619.02	0			0	0	0							631.853	107.447
28								87.76	0	0	0	0
30		0			0	0	0							1152.41	103.66
31								105.19	0	0	0	0
33															225.877
34		0			0	0	0
35								208.81	0	0	89.77	0
36															217.638
37		0			0	0	0
38								189.16	0	0	178.26	0
39															680.751
40		0			0	0	0
42								255.62	0	0	228.51
43															943.698
44		0			0	0	0
45								428.81	0	0	296.68
47		0			0	0	0								1215.82
49								436.45	0	0	439.76	0
50		0			0	0	0
52								594.6	0	0	518.39
56								550.64	0	0	703.19
59								893.01	0	0	939.03
60		0			0	0	0					0
62								914.27	0	0	1244.88
64		0			0	0	0
66								1320.99	0	0

## Sheet: Figure 1d
AUC Day 17
	Treatment group
Mice #	Ctrl	anti-PD-1	anti-MIF	anti-PD-1/anti-MIF
1	1556	1632	3757	2448
2	2532	1719	994.6	535.8
3	1093	1804	1284	1240
4	3270	609	2312	1724
5	3131	4491	2902	456.4
6	1827	698.4	303.6	210.5
7	3570	3721	1217	54.3
8	2676	268.9	1584	394.7
9	2388	3534	233.8	1302
10	966.1			425.5
11	1540			102.7
12	2046
13	3044
14	3899
15	2155
16	2663
17

## Sheet: Figure 1f
Overall survival of WT mice injected with MC38 cells
	# of surviving mice						Data summary
	Treatment group						Treatment group
Days	Ctrl	anti-PD-1	anti-MIF	anti-PD-1/anti-MIF			Ctrl	anti-PD-1	anti-MIF	anti-PD-1/anti-MIF
0	5	15	5	17		# deaths/events	5	6	5	4
17	5
18		15	5
19	3		4
20		13		17
21	2		2
22		11		15
23	1
29		9		12
30		8
32		7
33				11
34			1
49		6
55		5		10

## Sheet: Figure 1g
	WT mice injected with MC38 cells. Group: Isotypes ctrl - Tumor volume (mm3)
	Mouse #
Day	1	2	3	4	5
7	40.1	15.68	40.46	49.96	40.42
10	45.2	63.67	110.1	131.07	58.01
13	452.28	86.18	232.24	364.72	118.21
17	1288.04	120.45	690.72	1158.69	482.14
18	1306.56			1259.23
19			1330.24
21		387.97			1216.47
22					1363.01
23		1081.26
	WT mice injected with MC38 cells. Group:Anti-PD-1 - Tumor volume (mm3)
	Mouse #
Day	1	2	3	4	5	6	7	8	9	10	11	12	13	14	15
7	0	22.0414	49.0353	44.8991	0	14.0663	31.8166	17.8173	22.8577	59.9576	28.99	26.53	22.93	0	68.47
9	10.9501	28.0384	73.7309	52.2803
10											28.43	52.69	35.82	0	96.2
11									154.127	141.234
12					0	0	85.5072	56.192
13	31.1405	31.3415	135.781	225.421							0	45.03	205.41	22.1	146.87
14									244.47	114.942
15					11.7743	0	127.476	216.621
16	123.08	2.72221	276.805	288.804
17											0	22.25	245.9	38.46	126.65
18									764.306	871.128
19					15.6739	0	172.29	551.688
20	294.105	0	415.396	663.963
21											0	39.57	581.43	0	108.33
22					40.2732	0	381.297	1016.1					1025.15
23	591.27	0
24											0	79.91		0	222.48
25					93.0637	0	836.21
27	1143.55	0									27.83	40.31		0	475.96
29					67.401	0	1358.83
30	2530.56	0
31											11.74	44.36		0	925.53
32															1133.13
33		0			232.232	0
34											0	0		0
36					270.743	0
40					560.757	0
43					742.741	0
47					1889.37	0
	WT mice injected with MC38 cells. Group:Anti-MIF- Tumor volume (mm3)
	Mouse #
Day	1	2	3	4	5	6
7	0	18.18	0	28.45	5.88713	0
10	9.59	86.25	0	66.33	5.49465	0
13	21.03	302.61	169.19	139.89
14					19.09	0
17	27.41	957.19	484.32	583.29	95.7848	406.165
18		1116.58
19			1417.46	1233.64
21	137.5				368.403	1103.18
24	141.64
27	292.91
31	754.02
32	800.1
34	1191.12
	WT mice injected with MC38 cells. Group:Anti-MIF/Anti-PD-1 - Tumor volume (mm3)
	Mouse #
Day	1	2	3	4	5	6	7	8	9	10	11	12	13	14	15	16	17
7	40.2732	8.71818	50.1112	78.7713	31.3902	10.6669	0	7.48319	26.6334	21.6646	22.6066	39.001	58.58	49.76	12.59	40.12	27.09
9	88.8689	41.9352	19.0612	83.1314
10													79.48	73.15	11.28	14.83	19.48
11										32.3818	13.9198	50.1112
12					7.6789	0	5.91591	138.654	63.9473
13	146.892	191.655	0	143.007									140.6	96.41	0	0	5.29
14										8.20848	0	15.5734
15					0	0	21.5108	304.136	64.0017
16	580.549	384.534	0	220.131
17													317.5	40.02	0	0	0
18										0	0	0
19					0	0	75.1668	460.199	123.549
20	1106.59	1155.5	0	317.591
21										0	0	0	695.1	10.56	0	0	0
22				541.38	0	0	89.3796	1439.32	219.053				1030.91
24														0	0	0	0
25					0	0	63.5914		583.475	0	0	0
27			0											0	0	0	0
29					0	0	95.6352		668.171	0	0	0
30			0
31														0	0	0	0
33			0		0	0			682.421
34														0	0	0	0
36					0	0
40					0	0
43					0	0
47					0	0
49					0	0

## Sheet: Figure 1h
AUC Day 17
	Treatment group
Mice #	Ctrl	anti-PD-1	anti-MIF	anti-PD-1/anti-MIF
1	4355	326.5	157.2	1692
2	757.1	219.9	3260	1382
3	2585	1161	1561	107.3
4	4062	1424	1898	1159
5	1613	17.66	238.6	109.2
6		35.17	609.2	26.67
7		612.8		55.93
8		594.2		1030
9		951.9		418.4
10		786.6		169
11		128.8		93.93
12		400		276.8
13		1353		1453
14		154.3		711.6
15		1159		52.73
16				104.7
17				117.6

## Sheet: Figure 1l
	CATT5 Mice- Tumor volume (mm3)
	Mouse #
Day	1	2	3	4	5	6	7	8
5	0	0	0	0	0	0	0	13.64
9	0	42.31	28.37	17.89	10.68	0	47.39	20.31
12	1.65	65.07	46.48	41.04	17	0	59.74	51.43
15	0	533.35	247	412.1	154.48	0	160.13	486.7
19	0	391.49	661.24	944.56	299.33	0	500.01	328.04
21	0	704.78	722.15	1535.48	671.13	3.77	746.13	779.3
	CATT7 Mice- Tumor volume (mm3)
	Mouse #
Day	1	2	3	4	5	6	7	8
7	0.69	35.75	119.08	108.79	52	33.08	99.29	10.25
10	4.95	153.22	247.26	314.97	150.93	94.17	306.24	100.82
14	126.93	551.82	522.94	580.24	416.87	90.63	393.27	148.36
16	567.57	884.64	800.41	1252.78	841.86	128.34	768.62	258.98
20	642.4	1635.38	907.09	1481.12	1066.69	191.1	1031.95	716.07
	CATT5 Mice- Tumor volume (mm3)					CATT7 Mice- Tumor volume (mm3)
	Day	Mean	SEM			Day	Mean	SEM
	5	1.7	1.7			7	57.37	16.22
	9	20.87	6.27			10	171.57	38.72
	12	35.3	9.07			14	353.89	71.66
	15	249.22	73.78			16	687.9	127.63
	19	390.6	112.56			20	958.97	163.59
	21	645.34	172.01

## Sheet: Figure 1j
	WT mice- Tumor volume (mm3)
	Mouse #
Day	1	2	3	4	5	6	7	8
8	5.27	445.07	72.34	132.28	82.11	656.94	141.29	131.35
10	750.18	166.86	200.44	383.74	327.19	64.62	255.5	166.13
13		1241.79		766.69		504.52		857.5
14	1098.93		858.48		1460.26		1032.68
15	1643.92				2460.82
16			1506.54				1529.33
	MIF KO Mice- Tumor volume (mm3)
	Mouse #
Day	1	2	3	4	5	6	7	8
8	0	162.92	0	0	0	0	12.17	0
10	0	349.84	0	0	12.45	35.9	62.77	119.38
14	12.5	457	11.4	9.5	162	210.79	315.7	528.62
16	430.81	576.19	178.58	0	724.38	396.16	1503.89	987.9
	WT mice- Tumor volume (mm3)					MIF KO Mice- Tumor volume (mm3)
	Day	Mean	SEM			Day	Mean	SEM
	8	208.332	78.96			8	21.89	20.23
	10	289.334	74.69			10	66.4983	43.34
	14	977.606	105			14	123.73	61.33
	16	1785.15	227.21			16	632.409	181.95

## Sheet: Figure 1k
	AUC Day 14 - MIF KO mice
	Mouse #
	1	2	3	4	5	6	7	8
Day
14	0	1228	22.8	19	0	421.6	831.9	1227
	AUC Day 14 - WT mice
	Mouse #
	1	2	3	4	5	6	7	8
Day
14	4454	2725	2391	2242	3984	1575	2973	1833

## Sheet: Figure 1m
	AUC Day 15 - CATT5 mice
	Mouse #
Day	1	2	3	4	5	6	7	8
15	4.95	1143	609.2	803.9	320.1	0	585.3	982.7
	AUC Day 15 - CATT7 mice
	Mouse #
Day	1	2	3	4	5	6	7	8
15	966.7	3130	3413	4259	2699	779.4	3169	1072

[truncated: 15 more sheets: Figure 1n,o, Figure 1p,q, Figure 2a, Figure 2b, Figure 2c, Figure 2d, Figure 3e, Supplemental Figure 1a, Supplemental Figure 1b, Supplemental Figure 2b, Supplemental Figure 2c, Supplemental Figure 2d, Supplemental Figure 3 c., Supplemental Figure 4a-f, Supplemental Figure 7a-e]
